# Supplementary material for: A reconfigurable arbitrary retarder array as complex structured matter
Source: Nat Commun. 2025 May 27;16:4902. doi: 10.1038/s41467-025-59846-4 (PMC12117100; doi:10.1038/s41467-025-59846-4)
Supplement: Supplementary file 3 — Source Data [file 41467_2025_59846_MOESM3_ESM.xlsx]

## Sheet: Figure 2
	Unit Skyrmion	Skyrmion Bags
Skyrmion Number (N)	0.992	1.991

## Sheet: Figure 3
Archaeological sample	Z1				Z2
	Traditional method	New method 1	Ground truth		Traditional method	New method 2	Ground truth
Normalised value	0.262244	0.786987	0.790053		0.267538	0.564905	0.569182
Standard deviation	0.0542374	0.0983326	0.0423029		0.0393582	0.0212543	0.0219683
biomedical sample	Z1				Z2
	Traditional method	New method 1	Ground truth		Traditional method	New method 2	Ground truth
Normalised value	0.501647	0.664347	0.794684		0.483216	0.142617	0.16943
Standard deviation	0.0714623	0.08266	0.0713694		0.0170629	0.0103415	0.0122264

## Sheet: Figure 4
	Sensorbased		Sensorless
Normalised distance	Before O-AO	After O-AO	Before O-AO	After O-AO
-1	0.0499446	0.00895755	0.0286454	0.0134015
-0.9375	0.0672509	0.0150228	0.0436725	0.0267121
-0.875	0.0853126	0.0243391	0.0625583	0.0424237
-0.8125	0.109523	0.0347644	0.081434	0.0536944
-0.75	0.135973	0.0405745	0.0964915	0.0565609
-0.6875	0.158587	0.0372876	0.105169	0.0458298
-0.625	0.170362	0.0273015	0.11053	0.0299512
-0.5625	0.182548	0.0196266	0.12279	0.0170816
-0.5	0.199304	0.0311349	0.138695	0.0282943
-0.4375	0.236892	0.0745922	0.174164	0.0682446
-0.375	0.299836	0.164118	0.224941	0.156339
-0.3125	0.397366	0.297226	0.31042	0.300741
-0.25	0.528105	0.480036	0.409701	0.476822
-0.1875	0.657132	0.662809	0.507725	0.665044
-0.125	0.762974	0.82495	0.589145	0.829892
-0.0625	0.847765	0.951101	0.645305	0.958735
0	0.889856	1	0.670789	1
0.0625	0.849096	0.952814	0.644322	0.9625
0.125	0.758053	0.845709	0.566406	0.874034
0.1875	0.668984	0.695092	0.473211	0.718558
0.25	0.574047	0.522184	0.377856	0.536699
0.3125	0.466069	0.357862	0.292473	0.371633
0.375	0.37805	0.227443	0.223293	0.217659
0.4375	0.299322	0.114687	0.163077	0.115543
0.5	0.250232	0.0523698	0.128743	0.0532301
0.5625	0.210501	0.0252184	0.1127	0.0259091
0.625	0.174019	0.0134896	0.099252	0.0121795
0.6875	0.13749	0.0102063	0.0770019	0.0105544
0.75	0.110128	0.00868107	0.0609063	0.0113042
0.8125	0.0829258	0.0082375	0.0470218	0.0106478
0.875	0.054104	0.00923028	0.0313802	0.00965506
0.9375	0.0345322	0.00957983	0.0211138	0.0107895
1	0.0216369	0.00949839	0.0191654	0.0114
